# Supplementary material for: Mucosa-Associated Microbiota in Gastric Cancer Tissues Compared With Non-cancer Tissues
Source: Front Microbiol. 2019 Jun 5;10:1261. doi: 10.3389/fmicb.2019.01261 (PMC6560205; doi:10.3389/fmicb.2019.01261)
Supplement: TABLE S1 — OUT abundance table. [file Table_1.XLSX]

## Sheet: Sheet1
Table S1. OTU abundance table.
Sample number	OTU_1	OTU_2	OTU_3	OTU_4	OTU_5	OTU_6	OTU_7	OTU_8	OTU_9	OTU_10	OTU_11	OTU_12	OTU_13	OTU_14	OTU_15	OTU_16	OTU_17	OTU_18	OTU_19	OTU_20	OTU_21	OTU_22	OTU_23	OTU_24	OTU_25	OTU_26	OTU_27	OTU_28	OTU_29	OTU_30	OTU_31	OTU_32	OTU_33	OTU_34	OTU_35	OTU_36	OTU_37	OTU_38	OTU_39	OTU_40	OTU_41	OTU_42	OTU_43	OTU_44	OTU_45	OTU_46	OTU_47	OTU_48	OTU_49
1	28182	2654	614	5255	71	77	361	6	30	1	5	20	167	50	43	78	1	50	3	0	9	2	0	2	0	4	0	56	2	35	4	51	0	0	8	12	13	3	2	0	6	7	38	0	20	10	0	0	0
2	733	123	31212	23	892	793	1964	19	1	0	14	2	2	356	288	23	0	0	0	0	146	69	1	4	0	2	0	0	1	0	0	10	0	0	252	2	119	0	2	0	2	3	14	0	0	47	0	0	0
3	1600	9364	23363	142	1077	114	306	3	118	0	1	0	75	633	464	9	0	15	0	5	27	14	0	7	0	3	0	29	0	53	1	7	0	0	17	3	159	0	2	0	1	2	10	0	11	76	0	0	0
4	11229	1777	175	23703	71	55	1065	0	9	0	12	1	29	8	4	5	0	22	0	0	1	17	0	0	0	4	0	23	0	43	0	115	0	0	8	12	1	0	0	0	0	3	76	0	6	2	0	0	0
5	35017	2262	513	59	153	10	20	1	9	0	3	10	137	30	21	12	0	33	0	0	5	1	0	0	0	1	0	39	0	14	1	3	0	0	2	1	10	0	0	0	1	0	2	0	9	6	0	0	0
6	25696	3297	888	7159	96	32	357	4	20	0	1	39	83	66	47	321	0	22	2	0	7	16	0	0	2	15	8	25	2	21	4	10	0	4	5	9	29	1	1	0	4	1	6	15	10	10	0	0	0
7	32784	3326	755	143	528	22	73	1	7	0	2	4	231	16	8	14	0	45	2	0	1	5	1	1	0	0	0	66	1	35	0	7	0	0	2	1	7	3	3	1	2	4	2	0	23	3	0	0	0
8	11024	1470	383	81	115	89	79	1	13	0	3	7	117	32	15	5	1	31	0	0	4	3	0	1	0	2	0	37	1	23	0	4	0	0	5	3	10	2	0	1	2	5	2	0	10	6	0	0	0
9	32284	3874	804	201	63	88	150	2	32	9	9	21	143	53	40	117	1	24	2	11	4	14	0	0	1	2	0	36	1	21	6	24	1	0	11	22	23	1	2	0	2	32	8	0	15	11	0	0	0
10	32586	4130	515	183	152	76	178	0	17	0	9	9	98	2	2	17	2	84	1	0	1	8	0	1	0	1	0	24	1	26	1	22	0	0	8	4	0	1	13	0	0	9	3	0	12	0	0	0	0
11	22870	13816	518	120	120	24	57	2	2	0	1	0	255	28	18	9	0	188	0	0	3	8	0	0	0	1	0	102	0	93	0	2	0	0	5	1	10	0	1	0	0	4	1	0	24	4	0	0	0
12	28670	8016	743	116	87	87	89	3	59	0	6	3	115	6	10	7	2	118	0	0	2	6	0	0	0	0	0	69	0	44	1	22	0	0	2	1	5	0	1	0	0	5	8	0	15	1	0	0	0
13	11944	1412	180	24268	15	90	344	2	41	0	72	0	43	5	6	85	0	37	0	0	0	17	0	0	0	0	0	13	0	13	0	50	0	0	10	24	0	0	0	0	0	22	8	0	6	0	0	0	0
14	35032	2318	714	30	108	5	8	0	0	0	1	1	40	0	0	7	0	47	0	0	0	4	0	0	0	0	0	20	0	22	0	1	0	0	2	5	0	0	0	0	0	5	0	0	6	0	0	0	0
15	33848	2656	622	264	44	35	84	0	1	0	10	3	143	1	6	26	0	152	0	0	2	2	0	1	0	1	0	71	0	30	2	10	0	0	4	5	1	0	1	0	0	6	5	0	25	1	0	0	0
16	188	7839	8407	2	174	4093	1043	13	13015	1	32	19	184	868	970	6	0	88	1	7	4	128	0	1	0	0	0	56	4	46	2	9	0	0	31	18	258	1	7	0	4	2	102	0	15	158	0	0	0
17	192	9278	5782	132	176	9187	959	341	9193	4	16	7	208	348	303	14	0	49	0	6	3	640	1	44	0	1	0	45	0	52	1	18	0	0	100	41	70	71	2	0	1	3	114	0	18	42	0	0	0
18	194	6509	1761	8	25154	71	23	4	49	30	0	21	113	132	107	36	0	55	79	13	257	14	3	1	35	228	0	49	52	25	70	16	13	0	0	6	48	2	23	651	224	15	1	0	26	29	0	0	0
19	360	21391	9367	90	425	473	1240	15	726	11	44	14	239	463	482	61	0	166	1	14	14	187	9	5	0	3	0	181	21	126	5	12	0	0	32	108	157	5	17	2	10	18	54	0	41	46	3	0	0
20	22471	11481	607	3384	94	30	64	0	2	0	3	0	75	1	1	7	0	139	0	0	1	2	0	0	0	0	0	64	0	102	0	7	0	0	3	2	0	0	0	0	0	2	1	0	26	0	0	0	0
21	30170	5990	649	650	142	27	72	0	0	0	7	0	144	5	2	167	0	125	0	0	4	5	1	2	0	0	0	63	0	36	0	7	0	0	1	6	2	0	27	0	0	9	1	0	30	1	0	0	0
22	3625	16822	2215	7	13192	198	182	7	66	0	5	3	63	274	233	19	0	28	0	5	37	15	0	3	0	4	0	48	0	76	0	4	2	0	39	2	77	0	11	0	5	12	7	0	8	43	0	0	0
23	28014	3378	781	4859	65	255	618	8	1	0	8	16	77	6	5	154	0	69	1	0	7	4	0	1	0	4	1	39	2	27	0	17	0	6	12	22	2	0	2	0	1	7	9	2	10	2	0	0	0
24	48	7175	21394	2	2966	316	186	20	166	0	2	5	67	1386	999	16	2	11	2	58	230	27	1	2	0	10	0	34	40	39	3	12	4	0	9	10	324	1	3	4	13	0	6	0	9	185	0	0	0
25	22212	6723	781	7265	421	42	109	0	0	0	26	0	172	3	2	16	0	117	0	0	2	5	0	0	0	0	0	73	0	49	0	19	0	0	5	16	1	0	1	0	0	20	7	0	21	1	0	0	0
26	913	9284	19513	192	253	544	481	42	337	6	5	90	185	1879	1739	36	0	54	5	9	13	51	0	8	0	34	17	42	1	63	9	22	2	13	47	28	654	3	3	1	8	4	20	39	17	271	0	0	0
27	27954	5463	979	2065	133	128	371	0	3	0	37	1	208	5	4	66	0	169	0	0	5	10	0	0	0	7	0	86	0	52	1	22	0	0	8	101	1	0	2	4	0	85	8	0	21	1	0	0	0
28	20426	1652	655	12613	39	823	947	0	2	3	23	5	80	4	5	86	0	55	0	2	2	13	0	0	0	0	0	30	0	21	1	106	0	0	30	48	1	2	1	0	1	40	68	0	11	0	0	0	0
29	17475	6351	241	704	1398	1296	10473	1	28	0	10	45	107	3	2	6	5	92	2	0	2	3	0	0	0	11	7	38	2	41	3	7	0	2	34	18	1	1	1	0	1	25	11	3	10	0	0	2	3
30	8	5295	10587	0	193	38	46	1	18	0	0	0	99	169	119	7	0	19	2	1	5	7	2	0	0	1	0	30	0	26	0	1	0	0	4	0	61	0	0	0	2	0	2	0	7	18	0	0	0
31	22260	10960	1071	1649	431	41	935	3	15	0	6	10	200	82	73	43	0	127	1	0	0	4	0	3	0	8	2	91	0	101	2	2	0	0	7	2	21	0	0	1	0	5	1	6	29	14	0	0	0
32	26828	9742	478	121	224	139	120	0	112	0	7	11	177	17	14	10	0	158	0	0	0	5	0	0	0	7	1	78	0	65	1	1	0	2	3	3	6	0	0	0	2	4	8	4	20	6	0	0	0
33	465	10345	1885	27	22252	629	321	17	227	2	6	7	446	239	150	11	0	144	1	7	18	23	0	2	0	3	0	161	0	139	1	6	1	0	24	14	78	6	2	1	1	17	8	0	49	32	0	0	0
34	908	14407	7135	137	381	940	754	60	823	1174	17	293	549	1432	1182	319	2	106	6	690	9	96	0	4	0	2	0	134	0	177	449	67	32	0	98	131	455	6	15	1	60	122	45	0	47	197	0	0	0
35	1321	9980	2928	169	157	443	2785	65	2399	0	7	1888	274	369	286	9	3980	53	73	11	207	59	2	21	37	1032	5	58	1859	74	357	28	1	3	449	142	126	399	5	52	216	2	69	0	15	65	0	0	0
36	1059	8466	22264	98	1563	160	211	51	220	2	2	7	394	775	715	12	1	43	4	3	2	39	0	8	1	2	1	68	1	78	4	14	0	0	37	20	277	5	5	23	5	4	11	0	18	131	0	0	0
37	341	53	36334	41	68	57	266	4	33	8	3	11	0	113	80	66	0	0	0	8	0	17	0	3	0	0	0	0	0	0	2	9	0	0	32	13	25	0	4	0	1	23	6	0	0	18	0	0	0
38	33755	2628	639	311	94	225	171	8	119	1	8	9	90	15	13	13	0	59	1	0	1	19	0	1	0	6	7	30	0	20	1	2	0	1	6	9	2	1	0	0	1	8	6	6	6	3	0	0	0
39	1355	5448	21323	423	760	884	1877	41	1205	0	37	21	181	959	983	17	1	22	1	0	39	124	1	5	3	5	0	36	0	66	0	18	0	0	262	28	180	18	5	2	4	7	92	0	17	102	0	0	0
40	31278	5507	555	189	462	51	54	1	0	0	5	2	63	0	0	22	0	69	0	4	1	7	0	0	0	0	0	34	0	19	0	1	0	1	6	1	0	0	2	1	1	5	0	1	13	0	0	0	0
41	26783	4415	737	4961	96	65	431	0	2	0	57	18	125	1	5	64	0	117	2	0	1	3	0	0	0	6	5	85	0	49	0	9	0	0	8	4	0	0	2	2	3	42	34	5	21	0	0	0	0
42	29151	6709	346	266	1682	24	134	0	6	0	5	2	18	6	12	17	0	28	0	0	0	4	0	0	0	0	0	17	0	35	2	1	0	0	14	3	1	0	3	0	2	17	3	0	6	1	0	0	0
43	29011	2900	518	54	5130	48	85	0	1	0	2	12	141	6	3	11	0	90	0	0	1	4	0	0	0	0	2	74	0	20	1	0	0	0	5	5	1	0	1	2	2	13	4	1	20	1	0	0	0
44	25698	2291	233	6228	55	46	2401	0	1	0	4	137	44	13	8	14	0	38	3	0	1	3	0	0	0	124	75	19	20	13	10	1	1	465	4	55	3	0	0	0	5	7	5	66	6	2	0	0	0
45	32620	4731	332	77	79	34	48	0	0	0	1	2	167	3	0	7	0	111	1	0	0	4	0	0	0	1	0	87	0	44	0	4	0	0	3	3	2	0	0	0	0	7	4	1	25	0	0	0	0
46	25192	5509	567	2395	162	2688	1327	3	0	0	1	9	131	7	3	4	0	106	0	0	4	0	0	0	0	2	3	59	0	47	0	0	0	0	3	3	1	0	1	2	0	7	5	4	19	1	0	0	0
47	31444	6002	541	41	127	4	9	2	4	0	0	0	72	7	5	5	0	19	0	0	0	0	0	0	0	0	0	37	0	36	0	1	0	0	4	1	2	0	2	0	0	4	0	0	6	3	0	0	0
48	33316	4392	348	26	23	28	8	1	34	0	4	0	46	0	2	13	0	28	0	0	1	1	1	0	0	0	0	20	0	12	0	1	0	0	6	2	0	0	0	0	0	6	1	0	2	1	0	0	0
49	31174	1016	221	5344	118	91	110	2	40	0	6	1	27	4	2	12	0	12	0	0	1	12	1	0	0	0	0	8	0	9	0	8	0	0	24	31	1	0	0	0	0	8	34	0	4	0	0	0	0
50	27546	2628	647	7280	135	48	49	2	0	0	0	0	34	2	0	11	0	18	0	0	0	1	1	0	0	0	0	21	0	15	0	0	0	0	3	2	0	0	1	0	0	0	1	0	5	0	0	0	0
51	37324	960	116	114	16	7	32	0	1	0	0	4	11	3	1	10	0	3	0	0	0	1	0	0	0	0	0	8	0	7	0	0	0	0	2	2	2	0	0	0	0	2	1	1	2	0	0	0	0
52	33944	2658	422	61	700	42	54	1	0	0	1	2	66	2	2	8	0	28	0	1	1	0	3	0	0	1	0	24	0	20	1	3	0	0	4	3	0	0	0	4	0	4	2	0	5	0	0	0	0
53	34725	2210	591	103	176	33	86	0	1	1	4	2	44	3	3	76	0	9	0	1	0	9	0	0	0	1	0	18	0	8	0	4	1	0	15	16	2	0	1	0	0	11	10	0	1	2	0	0	0
54	19713	52	329	17870	98	52	280	0	31	0	1	13	1	2	1	36	2	0	0	0	2	9	0	3	0	5	0	1	1	0	4	5	0	0	24	24	0	1	0	0	0	11	10	0	0	0	0	0	0
55	36372	28	826	70	604	13	35	5	2	0	2	0	0	16	16	57	0	0	0	0	0	5	0	0	0	0	0	1	0	0	0	3	0	0	6	8	6	1	0	0	0	10	2	0	0	6	0	0	0
56	20780	13	516	16035	142	114	426	0	4	1	19	2	0	3	2	167	0	0	0	0	0	1	0	0	0	0	0	1	0	0	2	17	0	0	15	26	0	0	0	0	0	70	24	0	0	0	0	0	0
57	27493	10	413	10330	31	17	139	0	0	0	5	7	0	8	4	61	0	0	1	0	0	2	0	0	0	2	4	0	0	0	0	11	0	2	14	32	1	0	0	0	5	13	15	2	0	1	0	0	0
58	37775	24	439	59	31	15	25	0	0	0	1	0	3	0	1	30	0	0	0	0	0	3	0	0	0	0	0	0	0	0	0	2	0	0	4	3	0	0	0	0	1	15	0	0	0	0	0	0	0
59	36525	23	707	274	89	70	346	0	0	0	2	1	0	2	2	49	0	0	0	0	1	5	0	0	0	2	0	2	0	0	0	7	0	0	21	16	1	0	0	0	0	21	8	0	0	0	0	0	0
60	29078	21	447	1279	30	253	808	1	2	1	115	6	0	5	2	3913	0	0	0	2	0	23	0	0	0	0	0	0	0	0	0	115	0	0	75	439	3	0	0	0	1	482	100	0	0	3	0	0	0
61	36888	30	969	15	25	50	16	3	41	0	5	0	0	13	18	19	0	1	0	0	0	2	0	2	0	0	0	0	0	0	0	11	0	0	0	2	6	0	0	0	0	3	6	0	0	4	0	0	0
62	36111	18	997	131	32	175	73	14	123	0	7	0	0	50	45	23	0	0	0	1	2	14	0	0	0	0	0	0	0	2	0	5	0	0	13	15	14	3	1	0	0	2	5	0	0	7	0	0	0
63	36444	84	456	222	27	127	467	0	0	0	56	0	2	0	1	11	0	0	0	0	18	11	0	9	0	0	0	0	0	0	0	80	0	0	7	5	0	0	1	0	1	7	31	0	0	0	0	0	0
64	1419	9713	5795	27	14	5136	53	113	0	0	4	25	95	168	141	10	19	40	17	5	10	196	0	4320	9	49	0	38	5	48	5	35	0	0	55	0	51	47	8	29	10	8	9	0	18	22	0	0	0
65	34447	40	2053	1159	9	246	72	18	0	0	18	4	2	3	1	4	0	0	0	0	0	38	0	32	0	0	0	3	0	0	0	19	0	0	18	3	0	0	1	0	0	1	6	0	0	2	0	0	0
66	31010	50	2888	2299	45	122	607	2	0	0	34	38	1	7	7	82	1	1	2	0	8	24	0	23	1	0	5	0	11	0	3	402	0	0	11	10	0	0	2	5	11	4	28	0	0	3	1	0	0
67	34931	48	1830	61	15	449	90	8	0	0	7	5	0	4	5	15	0	0	63	0	34	44	1	51	24	1	0	0	21	0	1	32	0	0	10	3	3	9	0	1	5	1	3	2	0	1	0	0	2
68	36169	107	1030	426	18	254	212	2	0	0	8	3	0	0	1	38	0	0	3	0	0	6	0	14	0	1	0	0	0	1	0	9	0	0	6	11	0	0	0	0	0	1	6	0	0	0	0	0	0
69	35407	30	1472	681	51	52	49	5	0	0	10	164	0	3	5	16	0	0	1	0	2	2	0	52	0	21	60	0	1	0	5	13	0	30	4	2	2	0	0	0	11	1	2	25	0	2	0	0	0
70	34234	40	1930	557	397	65	152	2	0	0	356	2	2	4	1	41	0	0	1	0	1	10	70	18	0	0	0	1	0	0	0	7	0	0	16	15	3	0	42	0	0	0	3	0	0	1	16	23	0
71	35647	29	1209	426	212	127	75	2	0	114	15	14	2	13	7	6	0	2	0	37	4	11	0	28	0	8	0	1	3	0	28	14	40	0	19	3	6	0	3	4	2	1	3	0	0	2	0	0	0
72	36966	65	762	47	37	75	49	2	0	0	25	8	2	4	6	18	22	0	2	0	11	3	1	37	0	22	0	0	3	1	5	7	0	0	5	3	2	1	0	5	2	0	2	0	0	0	0	0	0
73	35717	28	1158	459	200	119	89	136	0	0	8	0	0	0	4	15	0	0	0	0	2	9	0	51	0	0	0	0	0	1	0	13	0	0	7	3	0	0	1	1	0	1	1	0	0	1	0	0	0
74	19590	6703	2581	5932	104	1064	552	289	0	0	170	3	64	4	10	97	1	35	17	1	37	81	22	1	22	2	0	12	3	65	2	35	1	0	28	22	4	0	21	0	2	4	7	0	6	4	6	1	0
75	30194	2048	1895	2018	42	740	132	12	0	0	136	3	30	6	3	91	0	16	12	1	14	50	20	1	15	0	0	6	3	18	0	6	0	0	18	8	4	0	19	1	5	5	3	0	2	0	0	1	0
76	22000	3598	3463	6919	52	651	238	17	0	0	157	1	65	22	14	56	0	19	10	0	28	72	23	86	16	3	0	17	4	35	0	10	0	0	26	78	5	0	18	3	2	11	1	0	1	1	4	2	0
77	572	6116	8967	353	2	16442	226	1041	0	0	11	92	91	49	31	6	114	11	2	0	7	2315	0	4	0	0	0	10	199	23	27	3	0	0	56	0	10	0	6	6	5	1	7	0	4	2	0	0	0
78	7628	3095	22058	1439	98	890	155	66	0	1	249	83	38	397	311	54	2	19	60	1	82	278	41	6	39	7	17	16	34	26	7	31	1	0	44	8	84	2	30	31	28	2	6	0	5	69	8	8	0
79	3656	2629	2609	659	50	3695	181	54	0	0	118	12	21	30	18	68	1	19	5625	5	1704	134	20	34	3332	120	0	7	3156	20	61	56	1	0	25	6	7	21	32	363	153	1	13	0	2	7	3	3	111
80	19322	8118	3811	4046	51	1246	542	19	0	1	157	3	25	4	3	333	1	45	12	1	29	69	24	0	16	6	0	15	5	81	0	12	0	0	22	15	3	0	14	1	1	7	7	0	4	0	6	1	0
81	9593	1205	1749	23729	82	286	97	47	0	2	89	328	37	9	12	89	2	8	118	0	65	26	14	0	50	78	156	13	14	12	18	7	0	29	9	7	4	0	16	5	41	4	1	76	3	5	4	4	0
82	1671	844	678	699	220	191	129	2	0	0	16017	2	13	3	4	515	0	9	4	0	5	19	4103	0	5	0	0	3	3	6	0	5	0	0	14	5	1	0	2430	0	0	1	0	0	2	1	1002	932	0
83	5195	2994	12967	2293	8028	1794	229	59	0	376	202	61	118	358	204	50	24	43	98	211	92	134	24	6	46	44	2	20	41	40	131	45	84	0	126	9	102	60	34	33	14	1	26	0	6	43	5	5	0
84	17297	1724	4786	6465	7	315	1932	51	0	0	18	77	58	2	5	181	59	10	18	2	1360	81	1	10	3	195	0	11	71	5	7	10	2	0	18	20	0	0	0	5	21	2	7	0	7	0	0	0	0
85	6176	840	1559	28378	72	350	167	489	0	2	86	3	11	12	12	195	0	6	13	0	36	30	16	3	13	3	0	1	3	11	0	15	0	0	8	2	5	0	21	0	2	2	5	0	1	3	4	2	0
86	30524	5047	247	1416	36	168	153	2	0	0	10	6	41	1	2	14	10	10	2	0	6	3	0	2	0	7	0	17	5	43	1	14	0	0	4	7	0	1	0	0	0	4	2	0	4	0	0	0	0
87	281	6096	2652	24	3	2704	191	5	0	0	6	22	35	22	14	223	11	6	7	0	4	28	1	15	0	39	0	6	1	32	0	14	0	0	108	0	8	21	0	0	5	0	29	0	2	2	0	0	0
88	15970	11739	2346	52	10	361	137	10	0	0	9	49	87	21	20	27	39	20	14	6	20	19	1	143	1	182	0	33	11	72	3	10	0	0	8	74	4	0	1	128	11	21	2	0	4	2	0	0	0
89	33195	809	2657	263	4	307	22	31	0	0	2	29	20	5	4	8	10	4	4	1	7	43	0	3	0	27	0	4	4	7	1	2	0	0	7	2	0	2	0	0	3	4	2	0	1	0	0	0	0
90	31589	2325	2148	271	194	274	83	7	0	46	9	124	22	16	12	25	39	10	10	38	31	25	1	9	3	35	14	7	61	14	34	32	6	0	5	2	6	6	0	38	27	3	3	0	3	8	0	0	0
91	3546	3525	12675	63	67	5038	643	324	0	32	19	64	26	30	37	101	91	12	298	109	165	301	0	588	102	126	0	12	138	23	43	540	5	0	16	1	10	944	1	31	25	0	12	0	3	10	0	0	136
92	25673	8017	2207	489	85	691	341	10	0	25	6	11	23	2	1	84	21	27	2	22	5	20	0	8	0	13	0	14	9	68	9	18	6	0	7	11	2	3	0	3	3	4	2	0	5	0	0	0	0
93	30687	1492	1855	665	107	202	69	18	0	56	5	691	40	3	2	37	45	12	62	72	24	13	0	18	7	356	208	12	48	15	99	18	6	96	7	2	0	2	0	4	49	3	2	97	2	0	0	0	0
94	4285	2974	9416	565	18509	272	263	3	0	45	476	21	46	35	53	40	37	19	4	32	9	20	118	9	4	31	1	10	7	25	15	15	13	0	16	23	18	2	85	0	3	1	2	0	5	4	38	44	0
95	3247	2529	1725	458	351	454	120	16	0	15676	7	285	54	39	32	23	147	24	31	4090	39	35	0	14	5	178	3	18	114	25	4194	24	1866	0	22	4	16	14	2	21	16	1	2	0	5	9	0	0	0
96	272	492	146	34	7	623	109	0	0	0	0	808	18	0	2	52	18032	3	382	48	468	4	0	8	74	4391	0	11	4212	7	150	7	0	0	4	1	0	0	0	136	145	0	3	0	3	0	0	0	0
97	792	9929	8228	8	44	2545	3387	11	0	1	52	65	31	103	64	141	56	4	14	15	20	61	3	44	5	162	0	13	11	30	13	5	0	3	88	5	15	1	0	29	8	2	4	0	3	18	0	0	0
98	890	22465	3358	64	22	512	1513	22	0	4	10	1	147	5	15	58	10	91	0	0	4	18	3	4	0	0	0	47	0	135	0	23	0	0	28	7	4	0	0	0	2	6	2	0	12	1	0	0	0
99	16872	9159	4788	4186	0	629	230	1	0	0	18	0	55	2	4	165	0	31	0	0	0	10	0	5	0	0	0	11	0	41	0	4	0	0	5	6	2	0	1	0	0	2	2	0	0	0	0	0	0
100	1224	16825	7792	214	44	960	2569	6	0	0	11	10	222	45	28	20	2	106	0	1	3	57	0	124	0	13	4	67	1	116	0	14	0	0	18	89	9	11	2	1	0	23	1	3	10	10	0	0	10
101	29125	4300	2947	253	2	350	55	39	0	0	10	13	90	4	4	9	0	29	0	0	0	81	0	10	0	0	0	19	0	35	0	3	0	0	3	1	0	0	5	0	0	0	1	0	5	0	0	0	0
102	25150	3033	2998	567	25	128	140	5	0	0	9	2209	23	6	11	15	24	34	18	0	32	14	1	1	12	35	239	8	654	18	98	13	0	12	5	8	3	0	0	696	468	6	0	25	1	7	0	0	34
103	31200	3122	1020	229	6	475	178	18	0	0	3	229	28	3	5	20	1	43	160	0	71	46	0	31	66	83	110	8	41	18	13	41	0	8	5	5	4	2	2	13	45	1	2	54	1	1	0	0	165
104	21973	9225	1152	1789	6	907	2665	12	0	0	8	52	34	0	1	69	3	96	1	0	3	3	0	0	0	11	18	21	5	81	4	4	1	2	7	30	0	0	0	3	4	13	2	14	2	0	0	0	105
105	13698	1734	713	901	14	99	128	7	0	0	6	9787	49	1	3	18	3	30	38	0	2	3	1	1	0	980	3074	18	95	15	456	5	0	2470	1	6	1	0	1	7	299	1	0	746	5	0	0	0	22
106	33294	2281	700	775	183	72	259	1	0	0	206	64	30	4	6	18	0	35	3	1	0	4	42	0	0	12	19	11	3	13	4	1	0	5	12	17	2	0	40	2	3	1	3	10	3	0	15	15	27
107	21256	3013	1077	7957	100	229	404	4	0	183	4	417	76	23	19	20	3	56	6	102	16	12	0	2	0	405	134	23	385	32	140	15	41	21	21	13	4	0	4	57	29	5	1	38	3	6	0	0	34
108	18568	17211	1067	88	132	29	100	0	0	0	15	1	90	0	0	37	0	68	0	0	1	4	0	0	0	0	0	36	0	125	0	13	0	0	6	4	0	0	0	0	0	7	3	0	8	0	0	0	0
109	8151	3545	1543	24379	17	173	219	46	0	0	6	0	24	3	1	95	0	46	0	1	1	8	1	0	0	0	0	8	0	29	0	1	0	0	13	7	0	0	1	0	0	3	2	0	1	0	0	0	0
110	28256	5781	2892	125	30	17	39	0	0	0	2	0	72	1	1	34	0	50	0	0	0	7	0	13	0	2	0	33	0	66	0	2	0	0	2	23	1	0	0	0	0	57	1	0	10	1	0	0	0
111	27558	2986	5645	686	35	37	95	75	0	1	21	55	12	4	4	29	1	32	29	0	127	27	0	0	0	0	5	10	24	20	15	9	4	0	7	4	0	0	1	29	47	2	0	0	1	3	0	0	0
112	29862	3538	2939	402	25	282	120	115	0	0	12	2	15	1	2	48	0	36	56	0	38	38	0	17	30	2	0	8	18	21	1	28	0	0	7	4	0	9	0	3	5	3	2	0	1	0	0	0	109
113	14462	17407	3660	2404	5	0	15	0	0	0	7	0	17	0	0	1	0	18	3	0	0	1	0	0	0	3	0	17	0	71	0	0	0	0	4	4	0	0	0	8	0	0	0	0	1	0	0	0	0
114	31004	2294	2233	1505	140	13	165	171	0	0	13	246	40	0	0	56	0	22	5	1	2	4	0	0	0	40	94	15	3	17	11	2	0	28	8	9	0	0	1	0	14	6	0	34	6	0	0	0	0
115	17869	3552	2107	11386	355	27	1720	68	0	4	323	1	31	1	2	69	0	45	0	4	3	22	66	0	0	0	1	14	0	24	0	1	0	0	60	47	1	0	52	0	2	2	6	0	1	1	12	19	0
116	30305	3032	2338	1226	196	93	127	84	0	97	6	18	44	9	8	35	0	52	0	41	4	15	0	0	0	15	2	20	6	29	28	7	43	0	20	12	4	0	1	0	2	3	2	0	5	3	0	0	0
117	541	15248	16703	56	1461	35	71	0	0	9	21	57	139	0	0	1571	23	125	10	0	43	3	1	5	3	87	0	66	7	81	2	3	0	0	54	5	0	0	0	20	12	9	1	0	19	0	0	0	0
118	4780	1045	852	906	21	57	107	30981	0	2	7	1	5	1	2	35	0	10	3	1	0	5	0	0	0	2	0	4	0	5	0	2	0	0	5	5	0	0	0	0	2	3	0	0	0	0	0	0	0
119	21283	8630	1545	4804	11	220	1158	4	0	0	23	0	73	3	0	8	0	22	0	0	3	4	0	0	0	0	0	30	0	81	1	25	9	1	45	48	0	0	0	0	1	10	3	0	4	0	0	0	0
120	28447	1479	4865	2252	30	177	96	0	0	0	8	4	11	0	2	37	0	13	0	1	0	4	0	2	0	0	0	3	1	14	10	5	0	0	11	31	0	0	0	8	10	2	1	0	0	0	0	0	0
121	21831	6406	3672	5063	5	53	354	2	0	0	14	0	64	1	1	7	0	19	0	0	0	6	0	21	0	0	0	17	0	52	0	6	0	0	16	342	0	0	0	0	0	12	3	0	2	0	0	0	0
122	4840	909	1145	29778	0	63	21	6	0	0	2	1	22	1	2	1	0	3	0	0	0	21	0	1	0	0	0	3	0	6	0	2	0	0	2	11	0	0	0	0	0	2	1	0	2	0	0	0	0
123	34318	888	2105	671	11	23	37	0	0	0	6	13	8	1	1	7	0	3	1	0	2	9	0	0	0	0	2	4	4	4	1	6	0	0	3	10	1	0	0	2	4	0	1	0	1	0	0	0	0
[truncated: 1,777 more columns]
