# Supplementary material for: Mucosa-Associated Microbiota in Gastric Cancer Tissues Compared With Non-cancer Tissues
Source: Front Microbiol. 2019 Jun 5;10:1261. doi: 10.3389/fmicb.2019.01261 (PMC6560205; doi:10.3389/fmicb.2019.01261)
Supplement: TABLE S2 — Sequencing data. [file Table_2.XLSX]

## Sheet: Sheet1 
Table S2. Sequencing data
Sample Name	Raw Paired-end reads	Raw Tags	Effective Tags	proportion of chimeric reads(%)
YS7	76728	67046	52578	16.1923
YS25	95271	79244	67885	9.25045
YS27	98836	81049	74269	5.21571
YS28	93079	61722	59075	1.4203
YS30	83145	68530	63669	4.89867
YS46	87071	68506	61141	6.27534
YS55	88593	75219	71033	2.24284
YS56	70939	55806	50118	6.22507
YS59	95146	84518	76331	5.98974
YS6	90180	79983	71258	6.77977
YS11	86369	71925	64357	6.03805
YS12	80284	71868	68606	1.09735
YS13	99363	86537	77214	6.58193
YS15	96990	86361	81953	1.73935
YS16	87777	81700	72078	7.87792
YS17	83163	74736	70914	1.88545
YS18	96300	80754	77030	1.108
YS19	96220	88751	85535	0.928081
YS22	83640	76461	68800	5.95768
YS23	97349	86468	82655	0.774533
YS24	90414	81556	76340	2.89999
YS32	82057	74448	70801	2.33131
YS33	91389	81729	77993	1.44109
YS36	93915	84020	76860	4.7937
YS41	98039	90034	84351	4.27279
YS47	90873	80916	76138	2.64105
YS48	99150	92075	80329	8.91982
YS50	83370	73956	68640	3.53245
YS54	64160	57000	54625	0.927369
YS62	88011	79008	74806	1.46686
YS64	84752	72919	69627	0.927412
YS65	99281	90977	83876	4.37546
YS68	99387	90333	84437	2.92795
YS71	86952	79222	71265	6.27703
YS72	82847	76439	73622	0.744746
YS74	83859	77336	72262	3.38306
YS77	99652	91503	87800	0.657287
YS78	78482	70392	67449	0.43322
YS79	86336	77408	71583	3.46669
YS84	81710	74676	68831	4.26508
YS85	91504	85558	82203	0.545331
YS87	78832	71377	66396	3.55693
YS88	82380	75324	72141	1.12527
YS89	75501	71423	61786	9.65947
YS90	91347	86094	81821	1.31039
YS96	99510	93805	80885	10.203
YS99	84567	79791	70376	8.42527
YS100	92167	87362	84077	0.8094
YS101	92758	86982	82737	1.8338
YS103	93377	87892	77708	8.37894
YS108	87968	81731	77507	1.62673
YS109	85865	74762	69733	2.98725
YS9	58572	55645	52647	2.99802
YS35	71520	69367	66608	2.95442
YS37	64612	61383	55337	8.23067
YS51	53630	50950	49392	0.865187
YS60	61781	58693	51641	8.90403
YS53	72903	69259	65935	2.02872
YS67	69756	66270	64004	0.993463
YS57	49850	47359	39525	13.1274
YS63	52667	50035	44485	7.67274
YS21	56913	54069	52062	1.09465
C12	82812	77025	65536	10.6832
C13	80190	75414	69225	4.78114
C15	89717	84820	80215	2.31394
C16	81044	76395	70917	3.89788
C17	98221	92582	86657	3.18466
C18	90877	85955	80838	2.8225
C22	79861	73173	63572	9.14339
C23	94536	87507	79625	4.81087
C24	59271	54884	48276	7.82845
C27	96339	88719	77486	8.47009
C28	97703	92259	76891	12.7171
C30	90945	84722	74848	8.3655
C32	85075	79598	68418	10.2463
C33	81810	77798	72817	3.39934
C35	95118	89742	78702	8.66187
C37	84686	78975	65599	13.0329
C50	99766	91071	82383	5.47281
C51	90051	84013	71755	10.7606
C53	96429	87850	81538	4.11183
C54	84371	78378	71410	5.16173
C55	93755	87975	80824	4.60349
C56	92431	86975	78638	5.76322
C65	85334	78606	69518	7.61127
C67	88960	83002	77795	2.91254
C68	82665	77630	73120	3.06659
C71	80864	76180	67446	7.86753
C72	84139	78819	74757	1.80891
C74	96675	90602	82745	5.15025
C78	86107	80006	71028	7.12369
C84	82045	75999	68097	6.3904
C85	85635	80240	72876	5.68693
C88	88106	81823	74886	4.83849
C89	86723	81140	70581	10.5762
C90	92515	86871	80017	4.59385
C99	94304	87819	80106	5.09628
C101	64098	59602	53498	5.78489
C109	83256	77377	71110	4.18108
C6	62750	59614	55105	3.45657
C11	57155	54299	49780	4.02764
C19	65444	62173	58859	1.85502
C21	73200	69541	65122	1.78279
C25	60177	57170	50050	8.16093
C36	63411	60242	50379	12.1935
C41	65177	61920	57713	2.89826
C46	64915	61671	55884	4.69075
C47	71461	67889	63268	3.19475
C48	73044	69393	61937	6.1415
C57	53146	50490	43200	10.4975
C59	56954	54108	49333	6.48769
C60	72480	68857	66274	2.36893
C62	62172	59065	53621	5.55073
C63	57014	54165	50099	3.0396
C64	65256	61995	57333	3.31311
C77	55032	52282	50700	1.8044
C79	63099	59945	55141	3.69736
C87	66011	62712	59993	2.96163
C96	62144	59038	54938	2.42984
C100	56549	53723	47357	7.818
C103	54211	51502	46485	5.36422
C108	71590	68012	57610	10.7655
C9	58423	55503	47722	11.5194
Raw Tags: Tag sequences obtained after reads splicing. Effective Tags: Tag sequences ultimately used for subsequent analysis after filtering out low-quality and short-length sequences and the chimeras.
