# Supplementary material for: Mucosa-Associated Microbiota in Gastric Cancer Tissues Compared With Non-cancer Tissues
Source: Front Microbiol. 2019 Jun 5;10:1261. doi: 10.3389/fmicb.2019.01261 (PMC6560205; doi:10.3389/fmicb.2019.01261)
Supplement: TABLE S3 — Association between alpha diversity indices of microbiota in cancerous tissues and GC risk factors. [file Table_3.XLSX]

## Sheet: Sheet1
Table S3. Association between alpha diversity indices of microbiota in cancerous tissues and GC risk factors
Group	ACEa	P	Chao1a	P	Shannona	P	PD whole treea	P
Age(years)
≥ 60	247.64(185.78-393.65)	0.079	235.55(174.24-372.57)	0.118	2.09(1.48-2.72)	0.043	23.39(18.21-32.78)	0.022
<60	196.75(159.67-309.82)		187.09(153.18-300.58)		1.56(0.95-2.32)		17.23(15.32-23.03）
Gender
male	225.66(159.69-389.19)	0.556	213.99（155.29-351.06）	0.625	1.71（1.32-2.44）	0.131	21.82(15.95-31.14)	0.901
Female	212.90(182.34-313.89)		210.00（183.05-318.90）		2.34（1.52-3.39）		19.29(18.22-23.39)
Family history
yes	210.03(160.28-362.93)	0.672	198.21(153.83-342.57)	0.719	1.55(1.37-3.34)	0.286	20.38(16.07-30.82)	0.467
no	229.22(181.69-391.38)		220.55(170.79-364.85)		1.93(1.47-2.71)		20.27(16.87-29.82)
Drinking
Nondrinker	211.91(178.92-392.13)	0.556	209.42(173.09-367.42）	0.608	1.97(1.07-2.71)	0.892	21.02(16.39-29.57)	0.925
Drinker	230.33(158.51-293.99)		220.55(154.32-291.03)		1.73(1.46-2.42)		18.68(16.28-32.21)
Smoking
Never Smoker	212.90(182.34-393.65)	0.319	210.00(175.88-372.57)	0.362	2.07(1.40-2.72)	0.272	21.61(18.22-28.32)	0.319
Ever Smoker	225.66(156.77-309.82)		213.99(149.68-300.59)		1.72(1.31-2.38)		18.05(15.44-31.31)
H. pylori colonization status
Sequencing positive	251.06(187.01-394.36)	0.411	239.04(178.83-367.46)	0.508	1.89(1.49-3.35)	0.334	19.29(15.93-32.86)	0.955
Sequencing negative	210.83(161.41-377.31)		200.87(158.67-340.22）		1.73(1.16-2.58)		20.69(16.35-28.90)
a Alpha diversity indices are presented as median (interquartile range) The P value is calculated using Mann-Whitney U test. The bold values: P<0.05
