# Supplementary material for: Mucosa-Associated Microbiota in Gastric Cancer Tissues Compared With Non-cancer Tissues
Source: Front Microbiol. 2019 Jun 5;10:1261. doi: 10.3389/fmicb.2019.01261 (PMC6560205; doi:10.3389/fmicb.2019.01261)
Supplement: TABLE S4 — Association between alpha diversity indices of microbiota in non-cancerous tissues and GC risk factors. [file Table_4.XLSX]

## Sheet: Sheet1
Table S4. Association between alpha diversity indices of microbiota in non-cancerous tissues and GC risk factors
Group	ACEa	P	Chao1a	P	Shannona	P	PD whole treea	P
Age(years)
≥ 60	149.85(118.78-177.99)	0.687	144.65(110.69-175.61)	0.893	1.50(1.00-2.00)	0.949	11.87(9.81-13.75)	0.772
<60	152.55(119.68-218.17)		163.14(114.91-215.47)		1.41(1.09-2.02)		12.81(9.69-16.36)
Gender
male	147.56(120.16-178.04)	0.384	142.26(113.56-176.95)	0.326	1.43(1.01-1.93)	0.138	11.61(9.75-13.50)	0.31
Female	180.22(112.87-227.00)		172.02(109.31-233.62)		1.75(1.32-2.37)		13.31(10.76-20.59)
Family history
yes	159.23(139.01-208.39)	0.506	161.16(131.07-207.90)	0.516	1.68(0.89-2.00)	0.66	12.71(9.81-15.82)	0.535
no	149.29(113.38-184.24)		145.30(108.76-184.00)		1.42(1.05-1.99)		11.63(9.80-14.36)
Smoking
Never Smoker	149.85(120.22-189.42)	0.69	145.51(111.15-209.20)	0.939	1.48(1.05-2.00)	0.905	11.59(9.79-14.10)	0.67
Ever Smoker	152.55(119.03-192.37)		147.77(113.54-188.96)		1.48(1.02-1.97)		12.80(9.90-15.36)
Drinking
Nondrinker	151.44(116.96-184.95)	0.937	149.44(114.988-199.40)	0.908	1.55(1.12-2.03)	0.385	12.29(9.68-16.08)	0.977
Drinker	143.07(110.03-189.10)		138.06(110.03-189.10)		1.36(0.95-1.94)		11.55(9.8-14.48)
H. pylori colonization status
Sequencing positive	173.11(124.05-208.62)	0.2635	167.97(121.04-204.90)	0.176	1.99(1.26-2.36)	0.022	13.94(10.10-18.41)	0.053
Sequencing negative	146.56(118.78-178.19)		142.26(110.69-178.39)		1.41(0.99-1.74)		11.61(9.81-13.30)
a Alpha diversity indices are presented as median (interquartile range) The P value is calculated using Mann-Whitney U test. The bold values: P<0.05
