# Supplementary material for: Mucosa-Associated Microbiota in Gastric Cancer Tissues Compared With Non-cancer Tissues
Source: Front Microbiol. 2019 Jun 5;10:1261. doi: 10.3389/fmicb.2019.01261 (PMC6560205; doi:10.3389/fmicb.2019.01261)
Supplement: TABLE S5 — Significantly differential bacteria identified among the top 20 abundant genera of the cancer and non-cancer groups. [file Table_5.XLSX]

## Sheet: Sheet1
Table S5. Significantly differential bacteria identified among the top 20 abundant genera of the cancer and non-cancer groups.
	log2 Fold Change*	P value	Adjusted P value
Helicobacter	-3.34	0	0
Lactobacillus	-2.64	0	0
Acinetobacter	1.58	0	0
Bacillus	3.34	0	0
Bacteroides	2.86	0.001	0.004
Sphingomonas	2.23	0	0
Peptostreptococcus	2.69	0	0
Prevotella_7	5.15	0	0
Streptococcus	2.3	0.001	0.003
Fusobacterium	3.11	0	0
Prevotella_1	3.32	0.001	0.004
*Compared with the abundance of the non-cancer group.
