# Supplementary material for: Mucosa-Associated Microbiota in Gastric Cancer Tissues Compared With Non-cancer Tissues
Source: Front Microbiol. 2019 Jun 5;10:1261. doi: 10.3389/fmicb.2019.01261 (PMC6560205; doi:10.3389/fmicb.2019.01261)
Supplement: TABLE S7 — Comparison for microbial functions associated with nitrogen-containing compound metabolism between cancer and non-cancer groups. [file Table_7.XLSX]

## Sheet: Sheet1
Table S7. Comparison for microbial functions associated with nitrogen-containing compound metabolism between cancer and non-cancer groups.
	cancer group	non-cancer group
GeneFamily	mean rel. freq. (%)	mean rel. freq. (%)	p-values
COG1116	13.2064	12.7228	0.020979
COG4263	0.0609784	0.026097	0.028971
COG0600	14.1234	13.6386	0.114885
COG3901	0.033975	0.02215	0.286713
COG2223	11.0974	11.3195	0.326673
COG2180	0.661785	0.810267	0.361638
COG0715	22.8676	22.2289	0.366633
COG5013	0.688728	0.809515	0.446553
COG2181	0.702287	0.824988	0.44955
COG2146	7.08673	7.27967	0.458541
COG1140	0.698567	0.81547	0.462537
COG1251	5.94286	5.72174	0.465534
COG3005	1.40242	1.21716	0.474525
COG4313	7.50171	8.02397	0.474525
COG3062	0.948469	1.0715	0.475524
COG3043	0.959529	1.08062	0.498501
COG3256	0.308969	0.253555	0.542458
COG2116	4.48198	4.69427	0.55045
COG3301	0.532962	0.622624	0.566434
COG3258	2.48277	2.6176	0.618382
COG3474	2.56447	2.6771	0.672328
COG3303	0.747745	0.672348	0.761239
COG4459	0.465777	0.445956	0.877123
COG3049	0.432525	0.403651	0.953047
